# Supplementary material for: Questionnaire dataset: Attitude of epileptologists and obstetricians to pregnancy among women with epilepsy
Source: Data Brief. 2020 Jun 29;31:105948. doi: 10.1016/j.dib.2020.105948 (PMC7347994; doi:10.1016/j.dib.2020.105948)
Supplement: Supplementary file 1 [file mmc1.zip]

Archive with 3 entries (3 files):
- Data in Breif data 20200511.pptx
- Epileptologists Questionnaire 20200511.docx
- Obstetricians Questionnaire 20200511.docx
