# Supplementary material for: Questionnaire dataset: Attitude of epileptologists and obstetricians to pregnancy among women with epilepsy
Source: Data Brief. 2020 Jun 29;31:105948. doi: 10.1016/j.dib.2020.105948 (PMC7347994; doi:10.1016/j.dib.2020.105948)
Supplement: Supplementary file 2 [file mmc2.xlsx]

## Sheet: 元DATA
ID	1-A				1-B					1-C						3-A			3-B						3-C
	a1	b2	c3	d4	a1	b2	c3	d4	e	a1	b2	c3	d4	e5	f	a	b	c	a	b	c	d	e	f	a	b	c	d	e
1	0	2	0	0	0	0	3	0	0	0	0	0	4	0	0	0	1	0	0	0	0	0	0	1	.	.	.	.	.
2	0	2	0	0	1	0	0	0	0	0	0	3	0	0	0	1	0	0	0	0	0	1	0	0	0	1	0	0	0
3	1	0	0	0	1	0	0	0	0	0	0	0	4	0	0	1	0	0	0	1	0	0	0	0	1	0	1	0	0
4	0	2	0	0	1	0	0	0	0	0	0	0	0	5	0	0	1	0	0	1	0	0	0	0	0	1	0	0	0
5	0	0	0	4	0	2	0	0	0	1	0	0	0	0	0	.	.	.	.	.	.	.	.	.	.	.	.	.	.
6	0	2	0	0	0	0	0	4	0	0	0	3	0	0	0	1	0	0	0	0	1	0	0	0	0	1	0	0	0
7	0	0	0	4	0	2	0	0	0	0	2	0	0	0	0	1	0	0	1	0	0	0	1	0	0	1	1	1	0
8	0	0	0	4	0	0	3	0	0	0	0	0	0	0	1	1	0	0	0	0	1	0	1	0	0	0	1	0	0
9	0	0	3	0	1	0	0	0	0	1	0	0	0	0	0	0	1	0	0	1	0	1	1	0	0	1	1	0	0
10	0	0	0	4	0	0	3	0	0	0	0	0	0	5	0	1	0	0	0	0	0	0	0	1	1	0	0	0	0
11	1	0	0	0	1	0	0	0	0	0	0	0	0	5	0	0	1	0	0	0	0	1	0	0	1	0	0	0	0
12	0	0	3	0	0	0	3	0	0	0	0	0	4	0	0	0	1	0	0	0	0	1	0	0	0	1	1	0	0
13	0	0	3	0	0	0	3	0	0	0	0	0	0	5	0	0	1	0	0	1	0	0	0	0	0	1	0	0	0
14	0	0	3	0	0	0	3	0	0	0	0	0	0	0	1	1	0	0	0	0	1	0	0	0	0	0	1	0	0
15	0	2	0	0	0	2	0	0	0	0	0	0	0	5	0	0	1	0	0	1	0	0	1	0	1	0	1	0	0
16	0	2	0	0	0	2	0	0	0	0	0	0	0	0	1	0	1	0	0	1	0	0	0	0	0	1	0	0	0
17	0	0	0	4	0	0	3	0	0	0	0	0	0	0	1	0	1	0	0	0	0	0	1	0	0	1	0	0	0
18	0	2	0	0	0	0	3	0	0	0	0	0	4	0	0	0	1	0	0	1	0	0	0	0	0	1	1	0	0
19	0	0	3	0	0	2	0	0	0	1	0	0	0	0	0	1	0	0	0	1	1	0	0	0	0	1	1	0	0
20	0	2	0	0	1	0	0	0	0	0	0	0	0	5	0	0	1	0	0	1	0	0	0	0	0	1	0	1	0
21	0	2	0	0	0	0	3	0	0	0	0	0	4	0	0	0	1	0	0	0	0	0	0	1	.	.	.	.	.
22	0	2	0	0	0	0	3	0	0	0	0	0	4	0	0	0	1	0	0	1	0	0	0	0	0	0	1	0	0
23	0	0	3	0	1	0	0	0	0	0	0	0	0	5	0	0	1	0	0	0	0	1	1	0	1	0	1	0	0
24	0	0	0	4	0	0	3	0	0	0	0	0	0	5	0	0	1	0	0	0	0	0	1	0	0	1	0	0	0
25	0	0	3	0	0	0	0	4	0	1	0	0	0	0	0	0	0	1	0	1	0	0	0	0	1	0	0	0	1
26	0	2	0	0	0	0	3	0	0	0	0	0	4	0	0	1	0	0	0	1	0	0	0	0	0	1	0	0	0
27	0	0	0	4	0	0	3	0	0	0	0	3	0	0	0	1	0	0	0	0	0	1	0	0	0	1	0	0	0
28	0	0	3	0	0	0	3	0	0	0	0	0	4	0	0	.	.	.	.	.	.	.	.	.	.	.	.	.	.
29	0	0	0	4	0	0	3	0	0	0	0	0	0	5	0	.	.	.	.	.	.	.	.	.	.	.	.	.	.
30	0	2	0	0	0	0	3	0	0	0	0	0	0	0	1	1	0	0	.	.	.	.	.	.	.	.	.	.	.
31	0	2	0	0	0	0	3	0	0	0	0	0	4	0	0	1	0	0	0	0	0	0	1	0	0	1	0	0	0
32	0	0	0	4	0	0	3	0	0	0	0	0	0	0	1	1	0	0	.	.	.	.	.	.	0	0	1	0	0
33	0	2	0	0	0	0	3	0	0	0	0	0	0	5	0	1	0	0	0	1	1	0	1	0	0	1	1	0	0
34	0	0	3	0	0	2	0	0	0	0	0	0	0	0	1	0	1	0	0	1	0	0	0	0	0	0	1	0	0
35	0	2	0	0	1	0	0	0	0	0	0	3	0	0	0	1	0	0	0	1	0	0	1	0	0	1	1	0	0
36	0	2	0	0	0	0	3	0	0	0	0	3	0	0	0	1	0	0	0	1	0	0	0	0	0	1	0	0	0
37	0	2	0	0	0	0	3	0	0	0	0	0	4	0	0	0	1	0	0	1	0	0	0	0	0	1	0	0	0
38	0	0	0	4	1	0	0	0	0	0	0	0	4	0	0	1	0	0	0	0	0	0	1	0	0	1	0	0	0
39	0	2	0	0	0	2	0	0	0	0	0	3	0	0	0	1	0	0	0	1	0	0	1	0	0	1	1	0	0
40	0	2	0	0	0	0	3	0	0	0	0	0	4	0	0	0	1	0	0	1	0	0	0	0	0	0	1	0	0
41	0	2	0	0	0	0	3	0	0	0	0	0	0	5	0	0	0	1	0	1	0	0	0	0	0	1	0	1	0
42	0	0	3	0	0	0	3	0	0	1	0	0	0	0	0	1	0	0	0	1	0	0	0	0	0	1	0	0	0
43	0	2	0	0	0	0	3	0	0	0	0	3	0	0	0	0	1	0	0	1	0	0	0	0	0	1	0	0	0
44	0	2	0	0	0	0	0	4	0	0	0	0	0	5	0	0	1	0	0	1	0	0	1	0	0	0	1	0	0
45	0	2	0	0	0	0	3	0	0	0	0	3	0	0	0	1	0	0	0	0	1	0	0	0	0	1	0	0	0
46	0	2	0	0	0	0	3	0	0	0	0	0	4	0	0	1	0	0	0	1	0	0	0	0	0	0	0	1	0
47	0	2	0	0	0	0	0	4	0	0	0	3	0	0	0	1	0	0	0	1	0	0	0	0	0	1	1	0	0
48	0	0	0	4	0	2	0	0	0	0	0	0	0	5	0	0	0	1	0	1	0	0	0	0	0	1	0	0	0
49	0	2	0	0	0	0	3	0	0	0	0	0	0	5	0	1	0	0	0	1	0	0	0	0	0	1	0	0	0
50	0	0	0	4	0	2	0	0	0	1	0	0	0	0	0	0	0	1	0	1	0	0	0	0	0	1	0	0	0
51	0	0	0	4	1	0	0	0	0	0	0	0	4	0	0	1	0	0	0	0	0	1	0	0	1	1	0	0	0
52	0	0	0	4	0	0	0	4	0	0	0	0	4	0	0	1	0	0	0	1	0	0	0	0	0	0	1	0	0
53	0	0	0	4	0	0	3	0	0	1	0	0	0	0	0	0	1	0	0	1	1	0	0	0	1	0	1	0	0
54	0	0	0	4	0	0	3	0	0	0	0	0	0	5	0	1	0	0	0	1	0	0	1	0	1	1	1	0	0
55	0	0	0	4	0	2	0	0	0	1	0	0	0	0	0	0	1	0	0	1	0	0	1	0	0	1	1	0	0
56	0	2	0	0	0	0	3	0	0	0	0	3	0	0	0	0	1	0	0	1	0	0	0	0	0	1	0	0	0
57	0	0	0	4	0	0	0	4	0	0	0	0	0	0	1	0	1	0	0	1	0	0	0	0	0	0	1	0	0
58	0	0	0	4	0	0	3	0	0	0	2	0	0	0	0	0	1	0	0	0	1	0	1	0	0	1	0	0	0
59	0	0	3	0	0	2	0	0	0	0	0	0	0	5	0	0	1	0	0	1	0	1	1	0	1	0	1	0	0
60	0	0	3	0	0	2	0	0	0	1	0	0	0	0	0	0	0	1	1	1	0	0	1	0	0	0	0	0	1
61	0	0	3	0	0	0	3	0	0	0	2	0	0	0	0	0	0	1	0	0	0	0	1	0	0	1	0	0	0
62	0	0	0	4	0	0	3	0	0	0	0	0	4	0	0	.	.	.	.	.	.	.	.	.	.	.	.	.	.
63	0	2	0	0	0	0	3	0	0	0	0	3	0	0	0	0	0	1	0	1	0	0	0	0	0	1	0	0	0
64	0	2	0	0	0	0	0	4	0	0	0	0	0	5	0	.	.	.	0	1	0	0	1	0	1	0	1	0	0
65	0	2	0	0	0	0	3	0	0	0	0	0	4	0	0	0	1	0	0	0	0	0	0	1	0	0	1	0	0
66	0	0	0	4	0	0	3	0	0	0	0	3	0	0	0	1	0	0	.	.	.	.	.	.	.	.	.	.	.
67	0	0	3	0	0	0	3	0	0	0	0	0	0	5	0	1	0	0	0	0	0	0	0	1	0	0	1	0	0
68	0	0	0	4	0	0	3	0	0	0	0	0	0	0	1	1	0	0	0	1	0	0	0	0	0	1	0	1	0
69	0	0	0	4	0	2	0	0	0	1	0	0	0	0	0	1	0	0	1	0	0	0	0	0	1	1	0	0	0
70	0	0	3	0	1	0	0	0	0	0	0	0	0	5	0	0	1	0	0	1	0	0	0	0	0	1	0	0	0
71	0	0	0	4	0	2	0	0	0	1	0	0	0	0	0	0	1	0	0	0	0	0	1	0	0	0	1	0	0
72	0	2	0	0	0	0	3	0	0	0	0	0	0	5	0	1	0	0	0	0	0	1	0	0	0	1	0	0	0
73	0	2	0	0	1	0	0	0	0	0	0	0	0	5	0	1	0	0	0	1	0	0	1	0	0	1	0	0	0
74	0	0	0	4	0	0	3	0	0	0	0	0	0	0	1	1	0	0	0	0	0	0	1	0	0	1	0	0	0
75	0	0	3	0	1	0	0	0	0	0	0	0	0	5	1	1	0	0	0	1	1	0	0	0	1	1	0	0	0
76	0	0	3	0	0	0	3	0	0	0	0	3	0	0	0	1	0	0	0	1	0	0	0	0	1	0	1	0	0
77	0	0	3	0	0	0	3	0	0	0	0	0	0	0	1	1	0	0	0	0	1	0	0	0	0	1	0	0	0
78	0	2	0	0	0	0	3	0	0	0	2	0	0	5	0	1	0	0	0	1	0	0	0	0	0	1	0	0	0
79	0	0	3	0	0	0	3	0	0	1	0	0	0	0	0	0	1	0	0	1	0	0	0	0	1	1	0	0	0
80	0	0	0	4	1	0	0	0	0	0	0	3	0	0	0	1	0	0	0	1	0	0	0	0	1	1	1	0	0
81	0	0	3	0	0	0	3	0	0	0	0	3	0	0	0	0	1	0	0	0	0	0	1	0	0	1	0	1	0
82	0	0	3	0	1	0	0	0	0	0	0	0	4	0	0	1	0	0	0	1	0	0	0	0	0	1	0	0	1
83	0	0	0	4	0	2	0	0	0	1	0	0	0	0	0	0	1	0	0	1	0	0	0	0	0	1	0	0	0
84	0	0	0	4	0	2	0	0	0	1	0	0	0	0	0	.	.	.	.	.	.	.	.	.	.	.	.	.	.
85	0	0	3	0	1	0	0	0	0	0	0	0	4	0	0	0	1	0	0	1	0	0	0	0	1	1	0	0	0
86	0	2	0	0	0	2	0	0	0	0	0	0	4	0	0	1	0	0	1	1	0	0	0	0	1	0	0	0	0
87	0	2	0	0	0	0	3	0	0	0	2	0	0	0	0	0	1	0	0	0	0	1	0	0	0	0	1	0	0
88	0	0	3	0	0	0	3	0	0	0	0	0	0	5	0	1	0	0	0	0	0	1	0	0	0	1	0	0	0
89	0	0	0	4	0	0	3	0	0	0	0	0	4	0	0	0	0	1	0	1	0	0	0	0	1	1	0	0	0
90	0	0	0	4	0	2	0	0	0	0	0	0	0	0	1	1	0	0	1	1	0	0	1	0	0	1	1	0	0
91	0	2	0	0	0	0	3	0	0	0	0	0	4	0	0	1	0	0	0	1	0	0	0	0	0	1	0	0	0
92	1	0	0	0	1	0	0	0	0	0	0	0	4	0	0	1	0	0	0	0	0	1	0	0	0	1	0	0	0
93	0	0	0	4	0	0	3	0	0	0	2	0	0	0	0	0	1	0	0	1	0	0	1	0	0	1	1	0	0
94	0	2	0	0	0	0	0	4	0	0	0	0	0	5	0	1	0	0	0	1	0	0	0	0	1	0	0	0	0
95	0	0	0	4	0	0	3	0	0	0	0	3	0	5	1	1	0	0	0	0	1	0	0	0	0	1	1	0	0
96	0	0	0	4	1	0	0	0	0	0	0	0	4	0	0	1	0	0	1	0	0	0	0	0	1	0	0	0	0
97	0	0	0	4	0	2	0	0	0	0	0	0	0	0	1	0	0	1	0	1	0	0	1	0	0	1	1	0	0
98	0	0	0	4	0	2	0	0	0	0	0	0	0	0	1	0	1	0	0	1	0	0	1	0	0	1	1	0	0
99	0	2	0	0	0	0	3	0	0	0	0	0	0	5	0	0	0	1	0	1	0	0	0	0	0	1	0	0	0
100	0	0	0	4	1	0	0	0	0	0	0	3	0	0	0	0	1	0	0	1	0	0	0	0	0	1	1	0	0
101	0	0	3	0	1	0	0	0	0	0	0	0	4	0	0	1	0	0	0	1	0	0	0	0	0	1	0	0	0
102	1	0	0	0	0	0	3	0	0	0	0	0	0	5	0	0	1	0	0	0	0	1	0	0	1	1	0	0	0
103	0	2	0	0	0	0	3	0	0	0	0	3	0	0	0	.	.	.	.	.	.	.	.	.	.	.	.	.	.
104	0	2	0	0	0	0	3	0	0	0	0	0	0	5	0	.	.	.	.	.	.	.	.	.	.	.	.	.	.
105	0	2	0	0	0	0	3	0	0	0	0	0	4	0	0	1	0	0	0	0	0	0	1	0	0	1	0	1	0
106	0	0	3	0	0	0	3	0	0	0	0	0	4	0	0	1	0	0	0	1	0	0	0	0	1	1	0	0	0
107	0	0	3	0	0	0	0	4	0	0	0	0	0	5	0	1	0	0	1	0	0	0	0	0	1	1	0	0	0
108	0	0	0	4	1	0	0	0	0	0	0	3	0	0	0	1	0	0	0	1	0	1	1	0	0	1	1	0	0
109	0	2	0	0	0	0	3	0	0	0	0	0	0	5	0	0	0	1	0	1	0	0	0	0	1	1	0	0	0
110	0	2	0	0	1	0	0	0	0	0	0	0	0	5	0	0	1	0	0	1	0	0	0	0	0	0	1	0	0
111	0	0	0	4	0	0	3	0	0	0	0	0	0	5	0	0	0	1	1	1	0	0	0	0	0	1	1	0	0
112	0	2	0	0	0	2	0	0	0	0	0	0	0	5	0	1	0	0	0	0	0	0	1	0	1	1	1	0	0
113	0	2	0	0	0	0	3	0	0	0	0	0	4	0	0	1	0	0	0	0	0	0	0	1	0	1	0	0	0
114	0	0	0	4	0	0	3	0	0	0	2	0	0	0	0	0	1	0	0	1	0	0	0	0	1	0	0	0	0
115	0	2	0	0	1	0	0	0	0	0	0	0	0	5	0	1	0	0	0	1	0	0	0	0	1	1	0	0	0
	4	46	26	39	23	21	62	9		14	7	19	28	35	16	55	40	12	8	67	11	14	31	6	28	74	42	7	3
