# Supplementary material for: Questionnaire dataset: Attitude of epileptologists and obstetricians to pregnancy among women with epilepsy
Source: Data Brief. 2020 Jun 29;31:105948. doi: 10.1016/j.dib.2020.105948 (PMC7347994; doi:10.1016/j.dib.2020.105948)
Supplement: Supplementary file 3 [file mmc3.xlsx]

## Sheet: 元DATA
ID	1-A				1-B					2-C
	a１	b２	c３	d４	a1	b2	c3	d4	e	a	b	c	d	e	f	g	h	i	j
1	0	0	3	0	0	0	3	0	0	1	1	1	1	0	0	0	0	0	0
2	0	0	0	4	0	0	0	4	0	1	1	1	1	0	0	0	0	1	0
3	0	2	0	0	0	0	0	4	0	0	0	0	1	0	0	0	0	1	0
4	0	0	3	0	0	0	0	4	0	1	0	0	1	0	0	0	0	1	0
5	0	2	0	0	0	0	3	0	0	0	0	0	0	1	0	0	0	1	0
6	0	2	0	0	1	0	0	0	0	.	.	.	.	.	.	.	.	.	.
7	0	2	0	0	0	0	0	4	0	0	0	0	0	1	0	0	1	0	0
8	1	0	0	0	0	0	3	0	0	0	0	0	1	1	1	1	0	0	0
9	0	0	3	0	0	0	0	4	0	1	1	1	0	0	1	0	0	0	0
10	0	0	3	0	0	0	0	4	0	1	1	0	0	0	0	0	0	0	0
11	0	0	3	0	0	0	0	4	0	1	1	1	1	0	0	0	0	0	0
12	0	2	0	0	0	0	3	0	0	1	1	1	1	0	1	0	0	0	0
13	0	2	0	0	0	0	0	4	0	0	0	0	1	0	1	0	0	1	0
14	0	2	0	0	0	2	0	0	0	1	0	1	1	0	0	0	0	1	0
15	0	2	0	0	0	0	0	0	1	0	0	0	1	1	0	0	0	0	0
16	0	2	0	0	0	0	3	0	0	0	0	0	0	0	0	0	1	0	0
17	0	2	0	0	0	0	3	0	0	1	1	1	1	0	0	0	0	0	0
18	0	2	0	0	1	0	0	0	0	1	1	1	1	0	0	0	0	1	0
19	0	2	0	0	0	0	0	4	0	1	0	0	1	0	1	0	0	0	0
20	0	2	0	0	0	0	3	0	0	1	1	1	1	0	0	0	0	1	0
21	0	2	0	0	1	0	0	0	0	1	1	1	1	0	1	0	0	1	0
22	0	0	3	0	0	0	3	0	0	0	0	0	0	0	0	0	0	0	1
23	0	2	0	0	0	0	0	4	0	1	1	0	1	0	0	0	0	0	0
24	0	2	0	0	0	0	3	0	0	1	1	1	1	0	0	0	0	0	0
25	0	2	0	0	1	0	0	0	0	1	1	0	1	0	1	0	0	0	0
26	0	0	0	4	0	0	3	0	0	1	1	0	1	0	0	0	0	0	0
27	0	0	0	4	1	0	0	0	0	1	1	1	1	0	0	0	0	0	0
28	0	2	0	0	0	0	0	4	0	1	1	1	1	0	0	0	0	1	0
29	0	2	0	0	0	2	0	0	0	1	0	0	1	0	0	0	0	1	0
30	0	0	3	0	0	0	3	0	0	1	0	0	1	0	1	0	0	1	1
31	0	0	0	4	0	0	0	4	0	1	1	0	1	1	1	0	1	0	0
32	0	0	3	0	0	0	0	4	0	0	0	0	1	0	1	0	0	0	1
33	0	0	0	4	0	0	3	0	0	1	0	0	1	0	0	0	0	0	0
34	0	2	0	0	0	0	0	4	0	1	0	0	1	0	0	0	0	0	0
35	0	0	3	0	0	0	3	0	0	0	0	0	1	0	0	0	0	0	0
36	0	2	0	0	0	0	3	0	0	1	1	1	1	1	1	0	1	0	0
37	0	2	0	0	0	0	3	0	0	0	0	0	1	0	0	0	0	0	0
38	0	2	0	0	0	0	3	0	0	1	1	0	1	0	0	0	0	0	0
39	0	2	0	0	0	0	0	4	0	0	1	0	0	0	0	0	0	0	0
40	0	0	3	0	0	0	0	4	0	0	0	0	1	0	0	0	0	1	0
41	0	2	0	0	0	0	0	4	0	1	1	0	1	0	0	0	0	0	0
42	0	2	0	0	0	0	3	0	0	1	1	1	1	0	0	0	1	0	0
43	1	0	0	0	0	2	0	0	0	1	1	1	1	0	0	0	0	1	0
44	0	2	0	0	0	0	0	4	0	0	0	1	1	0	0	0	0	0	0
45	0	2	0	0	1	0	0	0	0	0	0	0	1	1	0	0	1	0	0
46	0	2	0	0	0	0	3	0	0	1	1	0	1	1	1	1	1	0	0
47	0	2	0	0	0	0	0	4	0	0	1	1	0	0	0	0	0	1	0
48	0	2	0	0	1	0	0	0	0	0	0	0	1	1	1	1	1	1	0
49	0	2	0	0	0	0	0	4	0	1	1	0	1	1	1	0	1	0	0
50	1	0	0	0	0	0	3	0	0	0	0	0	1	0	1	0	0	1	0
51	0	0	0	4	0	0	0	4	0	0	0	0	1	0	0	0	1	0	0
52	0	0	3	0	0	0	3	0	0	0	0	0	1	1	0	0	1	1	0
53	0	2	0	0	1	0	0	0	0	1	1	1	1	0	0	0	0	1	0
54	0	2	0	0	0	0	3	0	0	0	1	0	1	0	0	0	0	0	0
55	0	2	0	0	0	0	0	4	0	1	1	1	1	1	0	0	0	0	0
56	0	2	0	0	0	0	0	4	0	0	0	0	1	0	0	0	0	0	0
57	0	2	0	0	0	0	0	4	0	1	1	0	1	0	1	0	0	1	0
58	0	0	3	0	0	0	0	0	1	1	1	1	1	0	0	0	0	0	0
59	0	2	0	0	0	0	0	4	0	0	0	0	1	0	0	0	0	1	0
60	0	2	0	0	0	0	3	0	0	1	1	1	1	0	0	1	0	0	0
61	0	2	0	0	0	2	0	0	0	1	1	1	1	1	1	0	0	1	0
62	0	2	0	0	0	0	0	4	0	1	1	0	1	0	0	0	0	1	0
63	0	0	0	4	0	0	3	0	0	1	1	1	1	0	0	0	0	0	0
64	0	2	0	0	0	0	0	4	0	1	1	0	1	0	0	1	0	1	0
65	1	0	0	0	0	0	3	0	0	1	1	1	1	0	0	0	0	0	0
66	0	2	0	0	0	0	0	4	0	1	1	0	0	0	0	0	1	1	0
67	0	2	0	0	1	0	0	0	0	0	1	0	1	0	0	1	0	0	0
68	0	2	0	0	0	0	0	4	0	1	1	0	0	0	0	0	0	0	0
69	0	2	0	0	0	0	3	0	0	1	1	1	1	0	0	0	0	0	0
70	0	0	3	0	0	0	3	0	0	0	1	0	1	0	0	0	0	0	0
71	1	0	0	0	0	0	0	4	0	1	1	1	1	1	0	0	0	0	0
72	1	0	0	0	0	2	0	0	0	1	0	0	1	0	0	0	0	1	0
73	0	2	0	0	0	2	0	0	0	1	1	0	1	0	0	0	0	0	1
74	0	2	0	0	1	0	0	0	0	1	1	1	1	0	0	0	0	0	1
75	0	2	0	0	0	0	3	0	0	1	1	1	1	1	1	0	0	1	0
76	0	2	0	0	0	0	0	4	0	0	0	0	1	0	0	0	0	0	0
77	0	2	0	0	0	0	0	4	0	0	0	1	1	1	0	1	1	0	0
78	0	2	0	0	0	0	0	4	0	1	1	1	0	0	0	0	0	1	0
79	0	2	0	0	0	0	3	0	0	1	1	1	1	1	1	1	1	0	0
80	0	2	0	0	0	0	0	4	0	0	0	0	1	0	1	0	0	0	0
81	1	0	0	0	0	0	0	4	0	0	0	0	1	1	0	0	1	0	0
82	0	2	0	0	0	0	3	0	0	0	1	0	1	0	0	0	0	1	0
83	0	2	0	0	0	0	0	4	0	0	0	0	1	0	0	0	0	1	0
84	0	2	0	0	0	2	0	0	0	1	1	1	1	1	1	1	1	0	0
85	0	2	0	0	0	0	0	4	0	0	0	0	1	0	0	0	0	0	0
86	0	2	0	0	0	2	0	0	0	1	1	1	1	0	0	0	0	0	0
87	0	2	0	0	0	0	0	4	0	0	0	0	1	1	1	1	1	0	0
88	0	2	0	0	0	2	0	0	0	1	1	1	1	0	1	0	1	0	0
89	0	0	3	0	0	0	3	0	0	0	1	0	1	0	1	0	0	0	0
90	0	2	0	0	0	0	3	0	0	0	0	0	1	0	1	1	0	0	0
91	0	2	0	0	0	0	0	4	0	0	0	0	0	1	0	1	0	0	0
92	0	2	0	0	0	0	0	4	0	0	1	0	1	0	0	1	1	0	0
93	0	2	0	0	0	2	0	0	0	1	1	0	1	0	0	0	0	1	0
94	0	2	0	0	0	0	3	0	0	1	1	1	1	0	0	0	0	1	0
95	0	2	0	0	0	0	0	4	0	0	1	0	1	0	0	0	0	1	0
96	0	2	0	0	1	0	0	0	0	1	1	1	1	0	0	0	0	0	0
97	0	0	3	0	0	0	0	4	0	1	1	1	1	0	0	0	0	1	0
98	0	2	0	0	0	0	0	4	0	1	1	1	1	0	1	0	1	1	0
99	0	2	0	0	1	0	0	0	0	1	1	1	1	0	0	0	0	1	0
100	0	2	0	0	0	0	0	4	0	1	1	0	1	0	0	0	0	1	0
101	0	2	0	0	0	0	0	4	0	0	0	0	1	1	1	0	1	1	0
102	0	2	0	0	0	0	3	0	0	1	1	0	1	0	0	0	0	0	0
103	0	2	0	0	0	2	0	0	0	1	1	0	1	0	0	0	0	0	0
104	0	2	0	0	0	0	3	0	0	0	0	0	1	1	1	1	1	1	0
105	0	2	0	0	0	2	0	0	0	1	1	0	1	0	0	0	0	1	0
106	0	2	0	0	0	0	3	0	0	0	0	0	1	0	0	0	0	1	0
107	0	2	0	0	0	2	0	0	0	0	0	0	1	1	1	0	1	1	0
108	0	0	3	0	0	0	3	0	0	1	0	0	0	1	0	0	0	1	0
109	0	2	0	0	0	0	0	4	0	1	1	1	1	0	1	0	0	1	0
110	0	0	3	0	1	0	0	0	0	1	1	1	1	1	1	0	1	1	0
111	0	2	0	0	1	0	0	0	0	1	1	1	1	0	0	0	0	1	0
112	0	2	0	0	0	0	3	0	0	0	0	0	1	0	0	0	1	1	0
113	0	0	3	0	0	2	0	0	0	1	0	0	1	0	1	0	0	0	0
114	0	2	0	0	0	0	3	0	0	1	1	1	1	0	0	0	0	1	0
115	0	2	0	0	0	0	0	4	0	1	1	0	0	1	0	0	0	0	0
116	0	2	0	0	0	0	3	0	0	0	0	0	1	0	0	0	0	1	0
117	1	0	0	0	0	0	3	0	0	0	0	1	1	0	1	0	0	1	0
118	0	2	0	0	0	0	0	4	0	0	0	0	1	0	1	0	0	1	0
119	0	2	0	0	0	0	0	4	0	1	0	1	1	1	0	0	0	0	0
120	0	0	3	0	0	0	0	4	0	0	0	0	1	0	0	0	0	0	0
121	0	0	0	4	0	0	0	4	0	0	1	1	1	0	0	0	0	0	0
122	0	2	0	0	0	0	0	4	0	0	1	0	1	0	0	0	0	1	0
123	0	0	0	4	0	0	3	0	0	0	0	0	0	0	0	0	0	1	0
124	0	0	3	0	0	2	0	0	0	1	0	0	1	0	1	0	0	0	1
125	0	2	0	0	0	0	0	4	0	0	1	0	0	0	0	0	0	0	0
126	1	0	0	0	0	0	0	4	0	0	0	0	1	1	0	0	0	0	0
127	1	0	0	0	0	0	0	4	0	1	1	1	1	1	1	1	1	0	0
128	0	2	0	0	0	0	3	0	0	1	1	1	0	0	0	0	0	1	0
129	0	2	0	0	0	2	0	0	0	0	0	0	1	0	0	0	0	0	0
130	0	2	0	0	1	0	0	0	0	0	1	1	1	1	0	1	0	0	0
131	0	2	0	0	0	0	3	0	0	1	1	0	1	0	1	0	0	1	0
132	0	0	3	0	0	0	0	4	0	1	1	1	1	1	1	0	0	0	0
133	0	2	0	0	0	0	3	0	0	1	1	1	1	0	0	0	1	0	0
134	0	2	0	0	0	0	3	0	0	0	0	0	1	0	0	0	0	1	0
135	0	2	0	0	0	0	3	0	0	0	1	0	1	0	0	0	0	0	0
136	0	2	0	0	0	0	0	4	0	1	1	1	1	0	1	0	1	1	0
137	0	2	0	0	1	0	0	0	0	1	0	0	1	0	0	0	0	0	1
138	0	2	0	0	0	0	3	0	0	1	1	1	1	0	0	0	0	1	0
139	0	0	3	0	0	0	0	4	0	1	1	1	1	1	0	1	1	1	0
140	0	0	3	0	0	0	3	0	0	0	0	0	1	0	0	0	0	0	0
141	0	2	0	0	0	0	0	4	0	0	0	0	1	1	1	0	1	1	0
142	0	0	3	0	0	0	0	4	0	0	0	0	1	0	1	0	0	0	0
143	0	2	0	0	0	0	3	0	0	1	0	0	0	0	1	0	1	0	0
144	0	2	0	0	0	0	3	0	0	0	0	0	1	0	1	0	1	1	1
145	0	0	0	4	0	0	3	0	0	0	1	0	1	1	0	0	0	0	0
146	0	2	0	0	0	0	3	0	0	0	0	0	0	0	1	0	0	0	0
147	0	2	0	0	0	0	0	4	0	0	0	0	1	0	0	0	0	0	0
148	0	2	0	0	0	0	0	4	0	1	1	1	1	0	0	0	0	0	0
149	0	2	0	0	0	2	0	0	0	1	1	0	1	1	0	0	0	0	0
150	0	2	0	0	0	0	0	4	0	1	1	0	1	1	1	1	1	1	0
151	0	2	0	0	0	0	3	0	0	0	0	0	1	0	0	0	0	0	0
152	0	2	0	0	0	0	3	4	0	1	1	0	0	1	0	0	1	0	0
153	0	2	0	0	0	0	0	4	0	0	0	0	1	0	0	0	0	0	0
154	0	2	0	0	0	0	3	0	0	0	0	0	1	0	0	0	0	0	0
155	0	2	0	0	0	0	3	0	0	0	0	1	1	1	0	0	0	1	0
156	0	2	0	0	0	0	0	4	0	1	1	1	1	0	0	0	0	0	0
157	0	0	3	0	1	0	0	0	0	1	1	0	1	0	0	1	0	1	0
158	0	2	0	0	0	0	0	4	0	0	0	0	1	0	0	0	0	1	0
159	0	2	0	0	0	0	0	4	0	1	1	1	1	0	0	0	0	0	1
160	0	2	0	0	0	0	3	0	0	1	1	0	1	0	1	0	0	0	0
161	0	2	0	0	0	0	0	4	0	0	0	0	1	0	0	0	0	0	0
162	0	2	0	0	0	0	0	4	0	1	1	1	1	1	1	1	1	1	0
163	0	2	0	0	0	2	0	0	0	1	1	1	1	0	0	0	0	1	0
164	0	0	3	0	0	0	0	4	0	1	1	0	1	0	0	0	0	0	0
165	0	2	0	0	0	0	3	0	0	1	1	1	1	0	1	1	1	0	0
166	0	2	0	0	1	0	0	0	0	0	0	0	1	1	1	0	1	0	0
167	0	2	0	0	0	0	0	4	0	1	1	1	1	0	1	0	1	0	0
168	0	2	0	0	0	0	3	0	0	1	1	0	1	0	0	0	0	0	0
169	0	2	0	0	0	0	3	0	0	1	1	1	1	0	1	0	0	0	0
170	0	2	0	0	0	0	0	4	0	1	1	0	1	1	0	0	0	0	0
171	0	2	0	0	0	0	0	4	0	0	1	0	0	0	0	0	0	0	0
172	0	0	3	0	0	0	0	4	0	1	0	0	1	0	0	0	0	1	0
173	0	2	0	0	0	0	0	4	0	0	0	0	1	1	0	0	0	0	0
174	0	2	0	0	0	0	0	4	0	1	0	0	1	0	1	1	1	1	0
175	0	2	0	0	0	0	0	4	0	0	0	1	1	0	0	0	1	0	0
176	0	0	0	4	0	2	0	0	0	0	0	0	0	0	0	0	0	1	0
177	0	0	3	0	0	0	3	0	0	1	1	1	1	0	0	0	0	1	0
178	0	2	0	0	0	0	0	4	0	1	1	0	1	0	0	0	0	0	0
179	0	0	3	0	0	0	3	0	0	0	1	0	0	0	0	0	0	1	0
180	0	2	0	0	0	0	0	4	0	1	1	1	1	1	1	1	1	1	0
181	0	0	3	0	0	0	3	0	0	0	1	0	1	0	0	0	0	0	0
182	0	2	0	0	0	0	0	4	0	1	1	1	1	0	1	0	0	1	0
183	0	0	3	0	0	2	0	0	0	0	0	0	1	1	0	0	1	1	0
184	1	0	0	0	0	0	0	4	0	0	0	0	1	0	1	0	0	0	0
185	0	0	3	0	0	0	0	4	0	1	1	0	1	0	0	0	0	0	1
186	0	0	3	0	0	0	0	4	0	1	1	1	1	0	0	0	0	0	1
187	0	2	0	0	0	0	3	0	0	0	1	1	0	1	0	0	1	0	0
	11	264	99	44	18	40	192	336	2	107	110	70	162	46	55	23	43	75	11
	11	132	33	11	18	20	64	84
